# Supplementary material for: A phase 2 study of intraperitoneal carboplatin plus intravenous dose-dense paclitaxel in front-line treatment of suboptimal residual ovarian cancer
Source: Br J Cancer. 2020 Jan 31;122(6):766–70. doi: 10.1038/s41416-020-0734-9 (PMC7078205; doi:10.1038/s41416-020-0734-9)
Supplement: Supplementary file 3 — Supplementary table 1 [file 41416_2020_734_MOESM3_ESM.xlsx]

## Sheet: Sheet1
Supplementary Table 1: Dose modifications according to toxicities
Dose level	Carboplatin (AUC)	Paclitaxel (mg/m2)
0	6	80
-1	5	70
-2	4	60
-3	-	-
